# Supplementary material for: Melatonin Augments the Expression of Core Transcription Factors in Aged and Alzheimer’s Patient Skin Fibroblasts
Source: Biology (Basel). 2024 Sep 5;13(9):698. doi: 10.3390/biology13090698 (PMC11428320; doi:10.3390/biology13090698)
Supplement: Supplementary file 1 [file biology-13-00698-s001.zip]

Archive with 1 entries (1 files):
- biology-3139306-supplementary.pdf
